# Supplementary material for: Prognostic Value of the CALLY Index in Diffuse Large B-Cell Lymphoma: Linking Inflammation, Nutrition, and Tumor Biology
Source: Cancers (Basel). 2026 Mar 5;18(5):846. doi: 10.3390/cancers18050846 (PMC12984221; doi:10.3390/cancers18050846)
Supplement: Supplementary file 1 [file cancers-18-00846-s001.zip]

Archive with 1 entries (1 files):
- cancers-4131593-supplementary.pdf
